# Supplementary material for: Genetic Factors Associated with a Poor Outcome in Head and Neck Cancer Patients Receiving Definitive Chemoradiotherapy
Source: Cancers (Basel). 2019 Mar 29;11(4):445. doi: 10.3390/cancers11040445 (PMC6521057; doi:10.3390/cancers11040445)
Supplement: Supplementary file 1 [file cancers-11-00445-s001.zip]

Archive with 2 entries (2 files):
- Prognostic genomic factor Sup files/Prognostic_Genomic_Factors_Sup_Figures_v4.pptx
- Prognostic genomic factor Sup files/RadPlat_Supplementary_tables_v4.xlsx
