# Supplementary material for: Genetic Factors Associated with a Poor Outcome in Head and Neck Cancer Patients Receiving Definitive Chemoradiotherapy
Source: Cancers (Basel). 2019 Mar 29;11(4):445. doi: 10.3390/cancers11040445 (PMC6521057; doi:10.3390/cancers11040445)
Supplement: Supplementary file 1 [file cancers-11-00445-s001.zip › Prognostic genomic factor Sup files/RadPlat_Supplementary_tables_v4.xlsx]

## Sheet: Table S1
Table S1
Patient and tumor characteristics of HPV-negative tumor samples, stratified by tumor site.
				Oropharynx	Hypopharynx
				N = 28	N = 28
	Variable			N (%)	N (%)	p-value
	Gender
		Female		10 (36)	7 (25)	0.562
		Male		18 (64)	21 (75)
	Disease stage
		III		5 (18)	4 (14)	1
		IV		23 (82)	24 (86)
	cT classification
		T1-T3		16 (57)	17 (61)	1
		T4		12 (43)	11 (39)
	cN classification
		N0-N2a		9 (32)	11 (39)	0.781
		N2b-N3		19 (68)	17 (61)
	Smoker
		Former smoker		4 (14)	8 (29)	0.179
		Never		0 (0)	1 (4)
		Unknown		2 (7)	0 (0)
		Yes		22 (79)	19 (68)
	Alcohol consumption
		Former alcoholic		8 (29)	5 (18)	0.294
		Never		1 (4)	3 (11)
		Unknown		2 (7)	0 (0)
		Yes		17 (61)	20 (71)
	Median age at diagnosis (range)			57.5 (37-78)	61 (48-76)	0.475
	Median follow-up in years (95% CI)			NA (8.2-NA)	9.1 (7.7-NA)	0.931
	Number of PFS events (%)			26 (93)	17 (61)	0.01
	Median PFS in years (95% CI)			1.7 (0.6-4.5)	5.8 (4.6-NA)	< 0.001

## Sheet: Table S2
Table S2
List of targeted genes in DNA sequencing capture set.
HGNC
ABCA3
ABCB1
ABCB4
ABCC1
ABCC10
ABCC11
ABCC12
ABCC2
ABCC3
ABCC4
ABCC5
ABCC6
ABCC8
ABCC9
ABCG2
ABL1
ACAD10
ADAM12
ADAMTSL3
ADRA1A
AIM1
AKAP1
AKT1
AKT2
ALKBH1
ALKBH2
ALKBH3
APC
APEX1
APEX2
APLF
APTX
ARNT
ASAP1
ASF1A
ASF1B
ATF1
ATF2
ATM
ATP23
ATP7A
ATP7B
ATP8B1
ATR
ATRIP
ATRX
AURKA
BABAM1
BARD1
BAX
BCCIP
BCL2
BCR
BLM
BOC
BRAF
BRCA1
BRCA2
BRCC3
BRE
BRIP1
BTG2
C1D
C1orf64
CASP7
CASP8
CCNA2
CCNB1
CCND1
CCNE1
CCNH
CCNL1
CCNO
CD34
CD44
CDC20
CDC25C
CDK1
CDK2
CDK4
CDK5
CDK6
CDK7
CDKN1A
CDKN2A
CDKN2B
CDKN2C
CDKN2D
CDKN3
CDT1
CEBPA
CEP164
CEP55
CETN2
CETN3
CFTR
CHD1L
CHEK1
CHEK2
CIB1
CINP
CLK2
CLOCK
CLU
COL11A1
CPAMD8
CSMD1
CSNK1D
CSNK1E
CTNNB1
CTTN
CUL4A
CYP1A1
CYP2E1
DAPK1
DBN1
DCK
DCLRE1A
DCLRE1B
DCLRE1C
DCUN1D1
DDB1
DDB2
DEFA1
DEK
DIP2C
DMC1
DNMT1
DNTT
DUT
E2F1
E2F2
E2F3
E2F4
E2F5
E2F6
E2F7
EEPD1
EGF
EGFR
EGLN1
EME1
EME2
EMSY
ENDOV
EPHA3
EPHA5
EPHA7
EPHB1
EPHB6
ERBB2
ERBB3
ERBB4
ERCC1
ERCC2
ERCC3
ERCC4
ERCC5
ERCC6
ERCC6L2
ERCC8
EXO1
FAAP100
FAM171B
FAM175A
FANCA
FANCB
FANCC
FANCD2
FANCE
FANCF
FANCG
FANCI
FANCL
FANCM
FBXW7
FEN1
FGFBP1
FGFR1
FGFR2
FGFR3
FGFR4
FLT1
FLT4
FOXM1
FOXO3
GADD45A
GADD45G
GMNN
GNAS
GPN1
GRIN2D
GSK3A
GSK3B
GSTM1
GSTP1
GSTT1
GTF2H4
GUCY1A2
H2AFX
HAT1
HDAC1
HELQ
HID1
HIF1A
HMGB1
HMGB2
HPRT1
HRAS
HSPA1A
HUS1
HUS1B
IDH1
IDH2
IGF1
IGF1R
ING1
ING5
INHBA
INIP
INO80C
INTS3
IP6K2
IRS1
ITGB1BP1
KAT5
KAT7
KDM4A
KDR
KIF14
KIT
KRAS
LIG1
LIG3
LIG4
LIMD1
LMNA
LRP1B
LRRFIP1
LTK
MAD2L2
MAP2K7
MAP3K3
MAPK1
MAPK12
MAPK3
MBD1
MCM2
MDC1
MDM2
MET
MGMT
MLH1
MLH3
MLKL
MMP2
MMP9
MMS19
MNAT1
MPG
MPL
MPLKIP
MRAS
MRE11A
MSH2
MSH3
MSH4
MSH5
MSH6
MTOR
MUS81
MUTYH
MYBBP1A
MYC
MYH1
MYLK4
N4BP2
NABP1
NABP2
NAT1
NAT2
NAV3
NBN
NEIL1
NEIL2
NEIL3
NF1
NF2
NHEJ1
NOTCH1
NPM1
NRAS
NSMCE2
NTHL1
NTRK1
NTRK2
NTRK3
NUDT1
NUPR1
OGG1
OPRK1
OR51E1
ORAOV1
PAK3
PALB2
PAPD7
PARG
PARK2
PARP1
PARP2
PARP3
PARP4
PCBP4
PCNA
PDGFRA
PHF13
PIK3C3
PIK3CA
PIK3CD
PIK3R1
PIP4K2B
PLCG1
PLK1
PLK3
PML
PMS1
PMS2
PMVK
PNKP
POLA1
POLA2
POLB
POLD1
POLD2
POLD3
POLD4
POLE
POLE2
POLE3
POLE4
POLG
POLG2
POLH
POLI
POLK
POLL
POLM
POLN
POLQ
PPM1D
PPP1R13L
PPP1R15A
PPP2CA
PPP2CB
PPP2R1A
PPP2R1B
PPP2R3B
PRKCA
PRKCB
PRKCG
PRKD1
PRKD2
PRKDC
PRPF19
PSMD3
PSMD6
PSME4
PTCH1
PTEN
PTPN11
PTPRD
PTTG1
PTTG2
RAD1
RAD17
RAD18
RAD21
RAD23A
RAD23B
RAD50
RAD51
RAD51AP1
RAD51B
RAD51C
RAD51D
RAD52
RAD54B
RAD54L
RAD9A
RAD9B
RAF1
RASA3
RASSF1
RB1
RBBP4
RBBP8
RBM14
RDM1
RECQL
RECQL4
RECQL5
RET
REV1
REV3L
RFC1
RFC2
RFC3
RFC4
RFC5
RMI1
RMI2
RNF10
RNF139
RNF168
RNF186
RNF26
RNF8
RNMT
RPA1
RPA2
RPA3
RPA4
RPAIN
RRM1
RRM2B
RUNX1
RUVBL2
S100A11
SCMH1
SET
SETX
SHFM1
SHPRH
SIX4
SLC22A1
SLC22A2
SLC22A3
SLC31A1
SLC38A3
SLX1A
SLX4
SMAD1
SMAD2
SMAD3
SMAD4
SMAD5
SMAD6
SMAD7
SMAD9
SMARCA5
SMARCAL1
SMARCB1
SMARCD3
SMC1A
SMC1B
SMC2
SMC3
SMC4
SMC5
SMC6
SMG1
SMUG1
SP1
SPRTN
SRC
SSBP1
SSRP1
SSX2IP
STK11
STK35
STK36
SUMO1
SUMO2
SUMO3
TAP1
TAP2
TCF7L2
TDG
TDP1
TDP2
TEP1
TERT
TG
TGFB1
TIMP1
TIMP2
TLR4
TMEM123
TMEM161A
TNFRSF10B
TNFSF10
TNIP1
TNN
TOP1
TOP2A
TOP2B
TOP3A
TOP3B
TOPBP1
TP53
TP53BP1
TP53BP2
TP53I3
TP63
TP73
TRIM28
TSC1
TSC2
TSHR
TSNAX
TSPYL2
TSSK3
TTBK1
TTC3
TXNRD1
TYMP
UBA1
UBE2A
UBE2B
UBE2D2
UBE2D3
UBE2L3
UBE2N
UBE2T
UBE2V2
UHRF1
UIMC1
UNG
USP1
VARS2
VEGFA
VHL
WDR33
WDR48
WRN
WRNIP1
WT1
XAB2
XIAP
XPA
XPC
XRCC1
XRCC2
XRCC3
XRCC4
XRCC5
XRCC6
YBX1
ZBTB32
ZIC1
ZMYM4
ZMYM6
ZMYND10
ZNF143
ZNF668
ZNRD1

## Sheet: Table S3
Table S3
Classification of the 416 somatic point mutations in all sequenced genes (Supplementary Table 2).
Classification	N	%
nonsynonymous SNV	339	81.5
stopgain	35	8.4
splicing	18	4.3
frameshift deletion	12	2.9
nonframeshift deletion	7	1.7
frameshift insertion	2	0.5
stoploss	2	0.5
nonframeshift insertion	1	0.2

## Sheet: Table S4
Table S4
List of "HNSCC driver genes" as taken from Supplementary Table S2A in Iorio et al., Cell 166, 2016.
Gene	Cancer.Type	Target sequenced in NKI dataset ?
ACTG1	HNSC	FALSE
ACVR2A	HNSC	FALSE
AKT1	HNSC	TRUE
APC	HNSC	TRUE
ARID2	HNSC	FALSE
ATM	HNSC	TRUE
ATRX	HNSC	TRUE
B2M	HNSC	FALSE
BAP1	HNSC	FALSE
BRAF	HNSC	TRUE
CASP8	HNSC	TRUE
CDH1	HNSC	FALSE
CDKN1B	HNSC	FALSE
CDKN2A	HNSC	TRUE
CNOT4	HNSC	FALSE
CSNK2A1	HNSC	FALSE
CTCF	HNSC	FALSE
CTNNB1	HNSC	TRUE
DNMT3A	HNSC	FALSE
EEF1A1	HNSC	FALSE
EGFR	HNSC	TRUE
EPHA2	HNSC	FALSE
FAT1	HNSC	FALSE
FBXW7	HNSC	TRUE
FRG1B*	HNSC	FALSE
FUBP1	HNSC	FALSE
HRAS	HNSC	TRUE
KDM5C	HNSC	FALSE
KDM6A	HNSC	FALSE
MAP3K1	HNSC	FALSE
MGA	HNSC	FALSE
MLL2	HNSC	FALSE
NCOR1	HNSC	FALSE
NF1	HNSC	TRUE
NFE2L2	HNSC	FALSE
NOTCH1	HNSC	TRUE
NSD1	HNSC	FALSE
PBRM1	HNSC	FALSE
PIK3CA	HNSC	TRUE
PIK3R1	HNSC	TRUE
RAC1	HNSC	FALSE
RASA1	HNSC	FALSE
RHOA	HNSC	FALSE
RPL22	HNSC	FALSE
RPSAP58	HNSC	FALSE
RUNX1	HNSC	TRUE
SMAD2	HNSC	TRUE
SPOP	HNSC	FALSE
STAG2	HNSC	FALSE
TBL1XR1	HNSC	FALSE
TGFBR2	HNSC	FALSE
TP53	HNSC	TRUE
U2AF1	HNSC	FALSE
ZNF750	HNSC	FALSE
ATIC	HNSC	FALSE
BCL11A	HNSC	FALSE
BRCA1	HNSC	TRUE
CDK12	HNSC	FALSE
CIITA	HNSC	FALSE
COL1A1	HNSC	FALSE
CYLD	HNSC	FALSE
DICER1	HNSC	FALSE
ELF4	HNSC	FALSE
EP300	HNSC	FALSE
EZH2	HNSC	FALSE
FGFR2	HNSC	TRUE
FLT3	HNSC	FALSE
FOXP1	HNSC	FALSE
GNAS	HNSC	TRUE
KLF6	HNSC	FALSE
MEN1	HNSC	FALSE
MLL	HNSC	FALSE
MYH9	HNSC	FALSE
NOTCH2	HNSC	FALSE
PAX5	HNSC	FALSE
PPP2R1A	HNSC	TRUE
PRRX1	HNSC	FALSE
PSIP1	HNSC	FALSE
SF3B1	HNSC	FALSE
SMARCA4	HNSC	FALSE
TCF12	HNSC	FALSE
THRAP3	HNSC	FALSE
WHSC1	HNSC	FALSE
ACAD8	HNSC	FALSE
ACTB	HNSC	FALSE
ADAM10	HNSC	FALSE
AHR	HNSC	FALSE
APAF1	HNSC	FALSE
ARFGAP1	HNSC	FALSE
ARFGEF2	HNSC	FALSE
ARHGAP35	HNSC	FALSE
ARHGEF6	HNSC	FALSE
ARID1B	HNSC	FALSE
ATP6AP2	HNSC	FALSE
ATR	HNSC	TRUE
BAZ2B	HNSC	FALSE
BMPR2	HNSC	FALSE
BNC2	HNSC	FALSE
BPTF	HNSC	FALSE
BRWD1	HNSC	FALSE
CAD	HNSC	FALSE
CARM1	HNSC	FALSE
CASP1	HNSC	FALSE
CAT	HNSC	FALSE
CCAR1	HNSC	FALSE
CCT5	HNSC	FALSE
CEP290	HNSC	FALSE
CHD9	HNSC	FALSE
CLASP2	HNSC	FALSE
CLSPN	HNSC	FALSE
CUL1	HNSC	FALSE
CUL3	HNSC	FALSE
DDX3X	HNSC	FALSE
EIF2C3	HNSC	FALSE
ELF1	HNSC	FALSE
FAT2	HNSC	FALSE
FMR1	HNSC	FALSE
FN1	HNSC	FALSE
G3BP2	HNSC	FALSE
GPSM2	HNSC	FALSE
HLA-A	HNSC	FALSE
HLA-B	HNSC	FALSE
HNRPDL	HNSC	FALSE
HSPA8	HNSC	FALSE
IREB2	HNSC	FALSE
IRF6	HNSC	FALSE
IRS2	HNSC	FALSE
KALRN	HNSC	FALSE
LAMA2	HNSC	FALSE
LPHN2	HNSC	FALSE
MACF1	HNSC	FALSE
MAP4K3	HNSC	FALSE
MED17	HNSC	FALSE
MEF2C	HNSC	FALSE
MGMT	HNSC	TRUE
MSR1	HNSC	FALSE
MTOR	HNSC	TRUE
MUC20	HNSC	FALSE
NCF2	HNSC	FALSE
NCKAP1	HNSC	FALSE
NEDD4L	HNSC	FALSE
NFATC4	HNSC	FALSE
NR4A2	HNSC	FALSE
NUP107	HNSC	FALSE
PABPC3	HNSC	FALSE
PCDH18	HNSC	FALSE
PIK3R3	HNSC	FALSE
POLR2B	HNSC	FALSE
PPP2R5C	HNSC	FALSE
PRPF8	HNSC	FALSE
RAD21	HNSC	TRUE
RASGRP1	HNSC	FALSE
SEC24D	HNSC	FALSE
SIN3A	HNSC	FALSE
SMC1A	HNSC	TRUE
SOX9	HNSC	FALSE
SPTAN1	HNSC	FALSE
STIP1	HNSC	FALSE
TAOK1	HNSC	FALSE
TAOK2	HNSC	FALSE
TBX3	HNSC	FALSE
TCF4	HNSC	FALSE
TFDP1	HNSC	FALSE
TFDP2	HNSC	FALSE
TJP2	HNSC	FALSE
TRIO	HNSC	FALSE
TRIP10	HNSC	FALSE
ZC3H11A	HNSC	FALSE

## Sheet: Table S5
Table S5
List of "HNSCC driver regions" as taken from Supplementary Table S2D in Iorio et al., Cell 166, 2016.
Columns A-C and F are copied from Iorio et al. Column D lists the contained genes that are in the Cancer Census. Column E lists the genes from column D that were included in our capture set (Sup. Table 2).
Identifier	Cancer.Type	Recurrent.Amplification.Deletion	Driver genes in Cancer Census	Driver genes in Cancer Census and capture set	Contained.genes
cnaHNSC1	HNSC	Amplification	CARD11,ETV1,PMS2,RAC1	PMS2	AC074389.6,AC091801.1,AC110781.3,ACTB,ADAP1,AGMO,AIMP2,AMZ1,ANKRD61,AP5Z1,ARL4A,BRAT1,C1GALT1,C7orf26,C7orf50,CARD11,CCZ1,CCZ1B,CHST12,COL28A1,COX19,CYP2W1,CYTH3,DAGLB,DGKB,EIF2AK1,EIF3B,ELFN1,ETV1,FAM220A,FBXL18,FOXK1,FSCN1,FTSJ2,GET4,GLCCI1,GNA12,GPER1,GPR146,GRID2IP,HEATR2,ICA1,INTS1,IQCE,KDELR2,LFNG,MAD1L1,MAFK,MEOX2,MICALL2,MIOS,MMD2,NDUFA4,NUDT1,NXPH1,OCM,PAPOLB,PHF14,PMS2,PRKAR1B,PSMG3,RAC…
cnaHNSC2	HNSC	Amplification	EGFR	EGFR	CCT6A,CHCHD2,EGFR,GBAS,LANCL2,MRPS17,MRPS17,NUPR1L,PHKG1,PSPH,SEC61G,SEPT14,SUMF2,VOPP1,VSTM2A,ZNF713
cnaHNSC3	HNSC	Deletion			ZC3HC1
cnaHNSC4	HNSC	Amplification			POU5F1B
cnaHNSC5	HNSC	Amplification	MYC	MYC	MYC
cnaHNSC6	HNSC	Deletion			CSMD1
cnaHNSC7	HNSC	Deletion	SMARCA4		SMARCA4
cnaHNSC8	HNSC	Amplification	LZTR1,MAPK1	MAPK1	AC002472.13,AIFM3,CCDC116,CRKL,FAM230A,GGT2,GGTLC2,GGTLC3,HIC2,KLHL22,LL22NC03-63E9.3,LZTR1,MAPK1,MED15,P2RX6,PI4KA,POM121L7,PPIL2,PPM1F,PRAME,RIMBP3,RIMBP3B,RIMBP3C,SCARF2,SDF2L1,SERPIND1,SLC7A4,SNAP29,THAP7,TOP3B,UBE2L3,USP41,VPREB1,YDJC,YPEL1,ZNF280A,ZNF280B,ZNF74
cnaHNSC9	HNSC	Amplification	FANCG	FANCG	ARHGEF39,C9orf131,CA9,CCDC107,CD72,CREB3,FAM166B,FAM214B,FAM221B,FANCG,GBA2,HINT2,HRCT1,MSMP,NPR2,OR13J1,OR2S2,PIGO,RGP1,RUSC2,SIT1,SPAG8,STOML2,TESK1,TLN1,TMEM8B,TPM2,UNC13B,VCP
cnaHNSC10	HNSC	Amplification			CDC26,SLC31A1
cnaHNSC11	HNSC	Deletion	CDKN2A	CDKN2A	CDKN2A,RP11-145E5.5
cnaHNSC12	HNSC	Deletion			INPP5E,SEC16A
cnaHNSC13	HNSC	Deletion	NOTCH1	NOTCH1	AGPAT2,C9orf163,EGFL7,FAM69B,NOTCH1
cnaHNSC14	HNSC	Amplification	ASXL1		AAR2,ACSS2,ACTL10,AHCY,ASIP,ASXL1,BCL2L1,BPIFA1,BPIFA2,BPIFA3,BPIFB1,BPIFB2,BPIFB3,BPIFB4,BPIFB6,C20orf112,C20orf144,C20orf173,CBFA2T2,CCM2L,CDK5RAP1,CEP250,CHMP4B,CNBD2,COMMD7,COX4I2,CPNE1,DEFB115,DEFB116,DEFB118,DEFB119,DEFB121,DEFB123,DEFB124,DLGAP4,DNMT3B,DUSP15,DYNLRB1,E2F1,EDEM2,EFCAB8,EIF2S2,EIF6,EPB41L1,ERGIC3,FAM83C,FOXS1,GDF5,GDF5OS,GGT7,GSS,HCK,HM13,ID1,ITCH,KIF3B,MAP1LC3A,MAPRE1,MMP24…
cnaHNSC15	HNSC	Amplification			ADAMTS17,ALDH1A3,ARRDC4,ASB7,CERS3,CHSY1,CTD-2054N24.2,FAM169B,IGF1R,LINC00923,LINS,LRRC28,LRRK1,LYSMD4,MEF2A,NR2F2,PCSK6,PGPEP1L,SNRPA1,SPATA8,SYNM,TTC23,VIMP
cnaHNSC16	HNSC	Deletion			RYR3
cnaHNSC17	HNSC	Amplification	CCND1	CCND1	ANO1,CCND1,CPT1A,CTTN,DHCR7,FADD,FGF19,FGF3,FGF4,GAL,IGHMBP2,KRTAP5-10,KRTAP5-11,KRTAP5-7,KRTAP5-8,KRTAP5-9,MRGPRD,MRGPRF,MRPL21,MTL5,MYEOV,NADSYN1,ORAOV1,PPFIA1,PPP6R3,SHANK2,TPCN2
cnaHNSC18	HNSC	Deletion			PAMR1
cnaHNSC19	HNSC	Deletion	MAML2,PICALM		AMOTL1,ANKRD49,C11orf54,C11orf73,CCDC67,CCDC81,CCDC82,CCDC83,CCDC89,CEP57,CHORDC1,CNTN5,CREBZF,CTSC,CWC15,EED,ENDOD1,FAM76B,FAT3,FOLR4,FUT4,FZD4,GPR83,GRM5,HEPHL1,JRKL,KDM4D,KDM4E,KIAA1731,MAML2,ME3,MED17,MRE11A,MTMR2,MTNR1B,NAALAD2,NOX4,PANX1,PICALM,PIWIL4,PRSS23,RAB38,SESN3,SLC36A4,SMCO4,SYTL2,TAF1D,TMEM135,TRIM49,TRIM49C,TRIM49D1,TRIM64B,TRIM77,TYR,VSTM5
cnaHNSC20	HNSC	Deletion			ATP9B,C18orf63,CBLN2,CCDC102B,CD226,CDH19,CDH7,CNDP1,CNDP2,CYB5A,DOK6,DSEL,FAM69C,FBXO15,GALR1,GTSCR1,LINC00908,MBP,NETO1,RP11-162A12.2,RP11-169F17.1,RP11-17M16.1,RP11-321M21.3,RP11-41O4.1,RP11-723G8.2,RP11-861L17.3,RP11-94B19.4,RTTN,SALL3,SMIM21,SOCS6,TIMM21,TMX3,TSHZ1,ZADH2,ZNF236,ZNF407,ZNF516
cnaHNSC21	HNSC	Amplification			BAG2,BEND6,BMP5,COL21A1,DST,EFHC1,ELOVL5,FAM83B,FBXO9,GCLC,GCM1,GFRAL,GSTA1,GSTA2,GSTA3,GSTA4,GSTA5,HCRTR2,HMGCLL1,ICK,IL17A,IL17F,KIAA1586,KLHL31,LRRC1,MCM3,MLIP,PAQR8,PKHD1,PRIM2,RAB23,TINAG,TMEM14A,TRAM2,ZNF451
cnaHNSC22	HNSC	Amplification			EYS,FKBP1C,KHDRBS2,LGSN,MTRNR2L9,PHF3,PTP4A1
cnaHNSC23	HNSC	Amplification	HMGA2,MDM2,PTPRB,WIF1	MDM2	AC025263.3,AVPR1A,BEST3,C12orf56,C12orf61,C12orf66,CAND1,CCT2,CNOT2,CPM,CPSF6,CTD-2021H9.3,DPY19L2,DYRK2,FAM19A2,FRS2,GNS,GRIP1,HELB,HMGA2,IFNG,IL22,IL26,IRAK3,KCNMB4,LEMD3,LGR5,LLPH,LRRC10,LYZ,MDM1,MDM2,MON2,MSRB3,MYRFL,NUP107,PPM1H,PTPRB,PTPRR,RAB21,RAB3IP,RAP1B,RASSF3,RP11-293I14.2,RP11-366L20.2,SLC35E3,SRGAP1,TBC1D30,TBK1,THAP2,TMBIM4,TMBIM4,TMEM19,TMEM5,TSPAN8,USP15,WIF1,XPOT,YEATS4,ZFC3H1
cnaHNSC24	HNSC	Deletion			PLCG2
cnaHNSC25	HNSC	Deletion			LDB3
cnaHNSC26	HNSC	Deletion			DIAPH2
cnaHNSC27	HNSC	Deletion			TRAF3
cnaHNSC28	HNSC	Deletion	ATP1A1,NRAS,TRIM33	NRAS	AMPD1,AP4B1,ATP1A1,BCAS2,BCL2L15,CAPZA1,CASQ2,CD58,CSDE1,DCLRE1B,DENND2C,FAM19A3,HIPK1,IGSF3,LRIG2,MAB21L3,MAGI3,MOV10,NGF,NHLH2,NRAS,OLFML3,PHTF1,PPM1J,PTPN22,RHOC,RP11-426L16.10,RSBN1,SIKE1,SLC16A1,SLC22A15,ST7L,SYCP1,SYT6,TRIM33,TSHB,TSPAN2,VANGL1,WNT2B
cnaHNSC29	HNSC	Deletion			NCKAP5
cnaHNSC30	HNSC	Deletion			MTERFD2,SNED1
cnaHNSC31	HNSC	Deletion			CAMK2A
cnaHNSC32	HNSC	Deletion	FAT1		FAT1,MTNR1A,RP11-215A19.2
cnaHNSC33	HNSC	Amplification	TP63	TP63	LEPREL1,TP63

## Sheet: Table S6
Table S6
The absolute number of tumors with a mutation in each individual gene (diagonal) or co-occurring gene mutations (cross-sections).
		CDKN2A	CCND1
	PIK3CA
TP53
			39	CCND1
		23	15	CDKN2A
	16	4	7	PIK3CA
48	8	19	33	TP53
No. of Patients
	< 10
	≥ 10
